# Supplementary material for: GCR1 Positively Regulates UV-B- and Ethylene-Induced Stomatal Closure via Activating GPA1-Dependent ROS and NO Production
Source: Int J Mol Sci. 2022 May 15;23(10):5512. doi: 10.3390/ijms23105512 (PMC9141438; doi:10.3390/ijms23105512)
Supplement: Supplementary file 1 [file ijms-23-05512-s001.zip]

Archive with 1 entries (1 files):
- ijms-1703221-supplementary.pdf
